# Supplementary material for: Light-driven decarboxylative deuteration enabled by a divergently engineered photodecarboxylase
Source: Nat Commun. 2021 Jun 25;12:3983. doi: 10.1038/s41467-021-24259-6 (PMC8233396; doi:10.1038/s41467-021-24259-6)
Supplement: Supplementary file 4 — Source data [file 41467_2021_24259_MOESM4_ESM.xlsx]

## Sheet: Figure 1
Fig. 1d	The influence of kinetic isotope effect on the reaction activity.
	Substrate	H2O		D2O
		Yield (%)	TOF	Yield (%)	TOF
		9.5	142	10.5	124
	Lauric acid	10.4	147	11.1	131
		10.2	151	11.3	139
	Nonanoic acid	9.5	140	8.1	128
		9.1	148	8.2	135
		9.2	148	8.4	136
Fig. 1e	The comparison of yields and TOF between WT-CvFAP and the best mutant (I398L) for the medium chain acid.
	Mutagenesis for 2a
	Enzymes	Yield (%)	TOF
	WT	17.4	131
		17.9	133
		18.5	141
	I398L	99.7	850
		99.9	833
		99.9	860
Fig. 1f	The comparison of yields and TOF between WT-CvFAP and the best mutant (G462A) for the short chain acid.
	Mutagenesis for 3a
	Enzymes	Yield (%)	TOF
	WT	2.5	12
		2.7	9
		3.3	12
	G462A	73	455
		77	467
		83	482
Fig. 1h	The comparison of yields and TOF between WT-CvFAP and the best mutant (Y466A) for bulky cyclic acid.
	Mutagenesis for 5a
	Enzymes	Yield (%)	TOF
	WT	4.6	14
		4.5	16
		5.8	16
	Y466A	77	299
		83	300
		82	315

## Sheet: Supplementary Fig. 1
Supplementary Fig. 1	Dependence of cosolvent in the CvFAP catalyzed decarboxylative deuteration.
	Co-solvent	Yield (%)
	None	14
	MeCN	95
	MeOH	85
	iPrOH	78
	DMF	83
	THF	11
	Acetone	0
	DMSO-10%	93
	DMSO-20%	100
	DMSO-30	94

## Sheet: Supplementary Fig. 2
Supplementary Fig. 2	The effect of substrate concentration on the CvFAP catalyzed decarboxylative deuteration
	Palmitic acid (mM)	D-pentadecane (mM)
	1	0.8
	3	3
	5	4.5
	10	7
	15	8.4
	25	10
	50	11
	100	16

## Sheet: Supplementary Fig. 3
Supplementary Fig. 3	The progress curve of CvFAP catalyzed decarboxylative deuteration.
	Time (h)	Yield of D-pentadecane (%)
	1	7
	2	16
	3	25
	4	30
	8	69
	12	95
	16	98

## Sheet: Supplementary Fig. 4
Supplementary Fig. 4	Effect of water content in the enzyme system on the D- incorporation.
A, B	freeze-drying time (h)	D-incorporation for 1a (%)	D-incorporation for 1c (%)
	1	10	14
	2	24	26
	4	47	55
	6	74	83
	8	83	91
	10	93	96
	12	94	97
	16	95	96
	24	95	95
C	Water content (%)	D-incorporation for 1a (%)
	0	93
	5	72
	10	65
	30	48
	50	39

## Sheet: Supplementary Fig. 5
Supplementary Fig. 5	Screening results of the FRISM library using the model decarboxylation of nonanoic acid
	Mutant	Yield (%)
	WT	18
	A128L	93.6
	A128F	36
	A171L	43
	A171F	1
	T172A	55
	T172L	64
	T172F	33
	I398A	54
	I398L	99
	I398F	42
	A399L	6.6
	A399F	6.4
	G431A	68
	G431L	12
	G431F	46
	G462A	64
	G462L	6.3
	G462F	7.2
	Y466A	14.8
	Y466L	9.7
	Y466F	8.5
	Q486A	11.3
	Q486L	3.2
	Q486F	1.8

## Sheet: Supplementary Fig. 6
Supplementary Fig. 6	Recovered times of D2O in the CvFAP catalyzed decarboxylative deuteration
	Times	D-incorporation
	1	93
	2	95
	3	92
	4	91
	5	89
	6	88

## Sheet: Supplementary Fig. 7
Supplementary Fig. 7 SDS-PAGE of WT-CvFAP and mutants expressed in E. coli.
Lane 1 and 8: protein markers. Lane 2-7: cell extract of WT CvFAP, I398L, G462A, I398R, G462F, and Y466A. Lane 9-14: protein of WT CvFAP, I398L, G462A, I398R, G462F, and Y466A after purification.

## Sheet: Supplementary Table 3 
Supplementary Table 3	Evaluation of the difference of D-incorporation determined by NMR and HRMS.
	Substrate	D-incorporation (%)
		Determined by HRMS	Determined by NMR
		91	91
	1a	90	92
		92	95
		94	95
	1b	93	97
		96	94
		94	96
	1c	95	95
		95	97
